# Supplementary material for: Improved Step-by-Step qPCR Method for Absolute Telomere Length Measurement
Source: Methods Protoc. 2026 Feb 5;9(1):22. doi: 10.3390/mps9010022 (PMC12921970; doi:10.3390/mps9010022)
Supplement: Supplementary file 1 [file mps-09-00022-s001.zip]

Archive with 1 entries (1 files):
- mps-4010510-supplementary.pdf
